# Supplementary material for: Does the Direct Settlement Policy of Trans-Provincial Outpatient Expenses Aggravate the Siphoning Effect? An Empirical Study on Yangtze River Delta, China
Source: Int J Environ Res Public Health. 2021 Sep 23;18(19):10001. doi: 10.3390/ijerph181910001 (PMC8507957; doi:10.3390/ijerph181910001)
Supplement: Supplementary file 1 [file ijerph-18-10001-s001.zip]

Archive with 1 entries (1 files):
- ijerph-1345597-supplementary.pdf
